# Supplementary material for: Gene expression of bovine embryos developing at the air-liquid interface on oviductal epithelial cells (ALI-BOEC)
Source: Reprod Biol Endocrinol. 2017 Nov 25;15:91. doi: 10.1186/s12958-017-0310-1 (PMC5702211; doi:10.1186/s12958-017-0310-1)
Supplement: Supplementary file 3 — Full data set of expression profiles from in vitro derived embryos. (XLS 68 kb) [file 12958_2017_310_MOESM3_ESM.xls]

## Sheet: Description
Gene expression of bovine embryos developing at the air-liquid interface on oviductal epithelial cells (ALI-BOEC)
Vera A. van der Weijden, Shuai Chen, Stefan Bauersachs, Susanne E. Ulbrich, Jennifer Schoen

## Sheet: Fluidigm results in vitro data
Fluidigm results in vitro data: ∆Ct values
GENE	8-cell embryos									blastocysts
	IVC Standard (-S)			IVC serum free (-SF)			ALI-BOEC co-culture (-ALI)			IVC Standard (-S)						IVC serum free (-SF)						ALI-BOEC co-culture (-ALI)
	sample #			sample #			sample #			sample #						sample #						sample #
	8-S1	8-S2	8-S3	8-SF1	8-SF2	8-SF3	8-ALI1	8-ALI2	8-ALI3	B-S1	B-S2	B-S3	B-S4	B-S5	B-S6	B-SF1	B-SF2	B-SF3	B-SF4	B-SF5	B-SF6	B-ALI1	B-ALI2	B-ALI3	B-ALI4	B-ALI5
IFNT	7.2964	4.75371	2.36595	8.80063	7.88863	7.23035	5.84366	5.17494	5.95024	2.65068	4.16173	3.0113	4.47001	3.8928	3.85817	5.08739	4.34565	2.75649	4.251	4.03779	1.43657	5.57991	2.93073	4.46759	2.7122	3.4734
DNMT3A	8.84207	15.7274	11.6007	14.642	10.2721	12.5688	13.2021	10.9693	8.94111	8.3605	7.93163	9.45579	6.85335	7.26941	7.18763	11.9469	9.22852	9.58076	6.75665	8.84969	8.03606	8.09461	9.77619	6.33547	7.62918	8.63409
PTGS2	10.7491	13.1393	15.5363	10.9966	15.6725	15.1417	11.2147	10.8358	10.3658	14.5225	15.3718	13.6175	15.5607	12.2965	14.1499	14.803	14.1862	12.493	15.7268	15.855	12.8961	8.5985	13.4319	15.0135	11.5681	12.4729
PLOD2	8.62352	-1.80681	-1.36056	8.53164	1.15342	5.08927	6.16809	8.09368	8.59149	4.69719	4.59742	5.35129	5.97089	5.42733	5.83362	5.74489	3.09135	1.79043	5.31958	5.23275	3.80286	6.87348	5.0251	5.23258	4.48013	5.4548
SMPD2	7.05263	6.68705	5.83778	8.31669	8.34476	7.69331	6.12206	6.79329	7.01833	4.04011	4.39381	5.0025	3.84719	4.60411	5.38613	4.1699	4.68071	4.59673	3.81859	4.43055	5.40453	4.59897	5.25755	4.08009	4.11618	5.44099
BAX	7.99745	8.66816	7.88692	8.1063	8.7979	8.72913	6.65458	6.87401	6.8696	4.55457	4.7403	5.09541	5.06148	6.48283	5.34951	6.78039	4.41951	5.57155	5.1476	5.03461	4.94525	5.78933	5.0727	4.99344	5.16281	5.48914
GATA3	4.34082	5.85681	5.94939	5.13762	4.51939	4.39369	4.73589	4.76414	4.80009	3.62969	2.81677	2.87957	2.73317	4.41022	2.59523	4.79697	3.15738	4.16602	5.03672	4.87013	3.74371	4.66702	3.16203	5.01279	2.40211	2.82072
GLUT-5	5.688	7.91057	7.48278	7.67094	7.19862	7.48799	8.98761	7.71865	6.66544	3.51554	1.90042	3.20492	1.37583	2.54779	2.80086	4.04375	3.46705	3.30912	3.64609	3.54472	3.56762	3.68463	2.14262	1.47247	2.10463	2.10295
LDLR	9.56181	3.10642	2.99425	8.6066	5.28602	5.89636	9.13843	7.37099	7.81347	3.77521	2.84503	4.5064	3.29771	3.00624	3.37986	4.51792	4.27318	2.43636	3.36675	3.78276	3.46463	4.82834	10.9419	4.5585	4.13361	5.27393
LIF	8.89612	4.33023	4.22623	13.2502	9.19619	10.4316	8.72297	8.00648	9.79027	7.45642	8.0696	7.91565	8.38932	8.91379	9.53388	9.21944	7.60143	6.70092	9.88413	9.27006	6.43684	12.2744	7.77659	8.59662	8.95075	8.78839
TGDF1	7.43621	7.50408	7.22586	8.91453	7.49098	8.51725	6.98965	6.83551	7.88808	4.36031	5.36447	4.74926	5.52688	6.01427	4.75102	6.21712	6.32916	4.57398	6.53508	7.69142	3.81788	7.45266	4.64563	6.08288	4.58455	4.90416
CCL26	9.99249	10.0238	9.84471	9.6461	15.1745	9.42708	10.796	9.80255	9.38852	6.45604	8.01831	8.80702	5.73204	8.23566	6.27524	5.40452	6.39276	7.55952	6.85918	7.65929	8.06704	5.64533	5.70585	5.13075	4.91321	6.30802
IFNAR1	5.63442	4.39349	4.03118	5.76642	5.51596	5.96461	5.18447	4.99985	4.42165	4.00632	4.36606	4.46647	3.38624	3.00804	4.37877	7.30396	5.6081	4.69679	5.12353	4.63305	5.91397	5.89175	5.92706	3.32435	4.30812	5.07901
CDH1	0.916442	1.76857	1.75379	0.225593	0.541515	0.0236319	-1.43081	-1.02363	0.484663	0.83104	-0.178332	1.14065	-0.540752	-0.0530904	0.402965	0.273713	1.27167	0.719757	1.61245	1.02745	1.51459	1.00152	-0.0939927	-0.580493	-0.27963	-0.0607117
SLC9A3R1	3.91927	4.99647	4.52689	4.70324	4.86171	4.38314	3.99004	3.89597	3.92707	-0.86879	-0.893969	-1.03672	-1.56293	-1.03337	-2.2168	0.542196	0.365122	-2.29286	-1.50886	-1.41394	-0.46952	-0.331974	-1.81809	-1.89591	-1.18363	-1.32422
CYP51A1	3.64102	3.66677	3.63115	2.46141	2.78122	2.92059	4.03215	3.03654	2.86751	3.24656	1.89346	4.34488	2.1552	1.92715	3.64465	3.6125	5.44936	2.38436	3.54921	3.03918	2.64677	8.29009	10.385	3.42435	3.09693	4.48243
IGF-IR	-1.98054	-0.364016	-0.374471	-0.40765	0.0671242	-0.138409	-0.472299	-1.08135	-1.06348	2.45589	3.54324	2.45084	2.66906	2.67003	2.10292	4.02712	3.0913	1.56733	3.89178	3.14503	3.28376	3.43965	2.052	2.25296	2.8146	2.54648
MASH2	7.27819	8.90501	8.08232	6.9816	8.23738	7.24915	8.98535	6.42643	7.16277	7.77145	5.3141	6.61293	4.80897	7.43734	6.40722	9.24362	7.44392	7.26834	7.80325	7.99892	7.0164	3.56775	8.51043	7.05213	6.96901	7.74031
CDX2	7.36649	9.97347	8.89607	9.46847	8.57768	9.24093	7.42694	7.04939	7.72056	6.21702	5.13819	6.17642	4.40382	6.53972	4.85188	7.11275	5.96977	4.87496	4.89171	5.82151	6.3298	6.03417	5.57722	5.03806	5.77865	5.88287
Cx43	3.77418	2.78297	1.23218	3.38528	3.99615	3.7532	1.8625	2.03117	2.51984	6.74076	7.56176	6.82585	8.23357	8.06303	7.26181	7.86496	6.50473	3.83208	9.04445	7.1431	6.38167	5.67389	5.65501	7.50932	5.37636	6.57939
FADS1	14.1263	14.1315	12.9521	14.642	15.6725	15.1446	15.0699	14.8987	12.8927	11.1462	10.5574	10.2021	12.5815	12.3048	11.5831	14.803	11.236	12.493	12.807	15.855	9.69196	11.1747	12.7397	13.8325	11.2722	12.4662
SPP1	4.23766	3.56622	3.52395	4.52295	3.55807	3.34751	2.704	2.95542	3.42796	4.24423	4.8433	4.94714	6.32532	6.09964	4.42632	4.70664	4.35455	3.83639	7.39232	5.46511	3.10359	7.7035	4.00274	6.23914	4.56895	4.25912
HSPA1A	13.8486	10.7204	11.8563	14.642	15.6725	10.4304	12.3477	12.692	14.0936	14.5225	15.3718	14.0759	12.3011	12.0481	11.6808	14.803	14.1862	12.493	15.7268	12.8736	14.1211	10.4411	12.4495	13.3624	11.6714	12.786
REX1	5.31383	7.42772	6.76488	3.99311	4.69616	3.69462	7.39766	5.88392	5.9609	2.59127	2.65214	2.84529	1.72609	2.92915	1.81606	3.39702	2.58984	1.71972	0.816268	2.96764	2.7078	1.52823	2.95996	1.46257	2.30476	2.28034
CD9	2.4987	1.2972	1.16924	1.89464	1.67958	1.63733	1.88896	1.77177	1.24508	-0.591637	-0.542032	-0.168684	-1.4124	-1.59061	-0.090568	-0.651159	0.106094	0.312739	0.629635	0.207401	-0.232716	0.495812	-0.460886	-1.48818	-0.0300427	-0.689811
NEFL	1.69463	2.4939	3.65481	1.8894	1.93613	1.5371	2.10838	2.2818	1.00246	6.23473	6.3406	6.02661	8.45523	9.52266	8.50904	10.4426	5.36563	7.81832	11.0826	11.4324	7.43576	9.74387	6.22761	9.46418	7.43052	7.56955
SERPINE1	9.12436	3.04569	2.60778	9.82727	6.86895	8.02591	8.39762	9.22214	9.60063	6.61608	9.62927	7.06327	6.82807	7.47116	9.97438	14.803	8.39604	12.3739	13.3047	10.2917	8.9026	10.0538	15.3717	9.51857	9.71765	10.4242
GATA4	6.38283	1.7811	1.60998	6.94913	4.30811	5.70613	5.32481	4.4666	6.04409	5.75817	5.52493	5.87782	5.77198	6.22424	6.11999	7.96748	4.55947	3.94712	5.86291	6.04871	5.76292	5.29311	6.1408	5.17965	6.16543	6.66861
IGF-II	6.82346	0.759701	3.16672	8.12	5.68978	7.06701	8.20381	6.05987	6.93058	9.00435	10.2904	6.9512	10.2176	8.71551	8.99302	10.9637	7.89509	5.05246	10.6383	7.92499	8.69222	6.65637	11.7816	10.3152	8.51428	8.11581
PLAGL	5.48285	6.20968	5.88512	5.07547	6.06719	5.13115	4.15199	4.09534	3.97242	14.2078	15.166	12.0204	15.3382	12.6455	12.4859	13.427	11.7574	10.7347	16.5203	11.3891	12.6431	15.7083	13.4319	12.4479	13.77	12.9484
LGALS1	2.79514	0.00251456	-0.633536	2.96746	1.47899	2.7698	2.2478	2.33221	2.9907	-0.670219	-1.22374	0.00703577	-1.02693	-0.975409	0.337531	-1.19421	-1.10964	0.0653441	-0.439952	-0.788153	-0.162237	-1.2806	-0.819986	-1.31822	-0.735142	-0.648559
NID2	2.10774	2.78597	3.16075	2.07923	2.3186	2.03145	2.36621	2.21263	2.08129	4.24656	4.4879	2.84124	5.18236	5.53345	2.04575	2.3938	2.87775	2.12925	4.69271	3.75347	3.32806	8.16545	4.72675	5.99922	5.96131	5.26448
SREBP1	4.52814	4.29396	4.35115	5.20112	5.29671	5.12093	4.85963	4.24064	4.09055	3.37131	3.80356	3.40949	3.14402	4.10262	3.80681	4.02491	4.32871	3.41683	3.83265	4.60412	3.55964	3.82659	3.10948	2.35976	2.30184	2.32201
NANOG	3.11727	3.30041	4.29688	2.06444	3.00847	2.07985	3.90403	3.03395	1.35389	1.73888	5.41827	1.00755	6.62938	6.17222	2.04288	4.01015	5.03521	2.2988	4.26177	3.60043	2.81575	2.23565	4.04403	2.57463	2.34369	2.53184
SOX2	0.303805	2.22706	1.99595	1.52138	2.11006	1.4767	1.38065	1.07881	1.05463	2.08252	5.33674	1.20267	5.20836	5.30649	2.06231	3.01331	3.93397	1.03779	3.14007	2.23473	2.13754	1.81686	1.49176	1.92247	2.67614	1.61208
GNAS	8.81015	9.36752	8.70008	12.8419	9.79321	7.97673	9.5187	8.30218	9.64314	8.66314	9.13707	8.46746	8.22019	9.38686	7.67644	11.6708	9.5609	9.31471	9.64342	11.1415	7.93582	9.01314	10.0306	8.61716	9.22274	9.90787
EEF2	-2.25268	-1.68501	-1.09788	-2.11392	-1.84278	-2.12347	-1.70785	-1.91603	-2.26827	-1.86372	-1.98332	-1.6948	-2.31854	-2.4327	-2.13771	-1.53784	-1.95008	-2.60198	-2.4286	-1.88232	-1.23527	-2.09023	-2.49601	-3.01043	-2.27795	-2.14172
NOS2	3.05354	3.58873	3.49821	2.74375	3.14191	2.84019	2.52093	2.3992	2.46655	5.49244	5.72698	7.205	5.52632	6.67004	6.48599	7.43616	5.57492	13.151	9.54333	8.737	5.94568	6.46802	7.94687	6.97611	6.18574	7.30786
APEX1	0.136788	0.584516	0.852933	-0.675466	-0.300431	-0.788688	0.0558321	0.0768849	-0.229268	1.17509	1.34818	1.21155	1.06469	1.07833	0.996046	1.77657	1.29742	0.771558	0.430655	0.899915	1.68674	0.486617	1.85206	0.035574	2.0495	1.39254
OVGP1	7.88631	9.36336	8.31502	6.69731	6.86847	7.51604	7.79633	7.45086	8.0871	11.2483	9.10321	9.38658	9.61408	8.30247	9.4626	11.6645	12.2176	9.80741	11.1478	9.49659	11.2022	6.32107	14.2507	7.80705	10.0993	9.62579
OCT4	4.30467	6.7568	6.42042	6.25163	4.96754	4.72542	4.76371	4.99267	5.83457	2.39271	2.03966	2.481	2.34384	3.91494	1.94405	4.6629	2.65519	3.00029	3.85827	3.50809	3.01506	3.44157	3.13304	3.20426	4.01518	2.99666
Expression lower than Ct cut-off of 25
